# Supplementary material for: Development of Immunoassays for Foodborne Pathogenic Bacteria Detection Using PolyHRP for Signal Enhancement
Source: Biosensors (Basel). 2025 May 15;15(5):318. doi: 10.3390/bios15050318 (PMC12109803; doi:10.3390/bios15050318)
Supplement: Supplementary file 1 [file biosensors-15-00318-s001.zip]

Archive with 1 entries (1 files):
- biosensors-3574862-supplementary.pdf
